# Supplementary material for: Protective Effects of Licorice (Glycyrrhiza uralensis) Against Vancomycin-Induced Nephrotoxicity In Vivo and In Vitro
Source: Pharmaceuticals (Basel). 2026 May 4;19(5):728. doi: 10.3390/ph19050728 (PMC13209765; doi:10.3390/ph19050728)
Supplement: Supplementary file 1 [file pharmaceuticals-19-00728-s001.zip]

Archive with 7 entries (7 files):
- Figure S1.jpg
- Figure S2.jpg
- Figure S3.jpg
- Figure S4.png
- Legends of Figures.pdf
- Table S1.pdf
- Table S2.pdf
